# Supplementary material for: P62/SQSTM1 binds with claudin-2 to target for selective autophagy in stressed intestinal epithelium
Source: Commun Biol. 2023 Jul 17;6:740. doi: 10.1038/s42003-023-05116-2 (PMC10352296; doi:10.1038/s42003-023-05116-2)
Supplement: Supplementary file 3 — Supplementary Data 1 [file 42003_2023_5116_MOESM3_ESM.xlsx]

## Sheet: Figure-1
A
Con	0.5%DSS	1.0%DSS	2.5%DSS		Con	4hr	8hr	24hr
1.17166	0.603343	0.681092	0.0474585		1.04681	1.01222	0.773129	0.092885
0.908404	0.627977	0.564159	0.018652		0.975964	0.981154	0.728546	0.081665
0.919933	0.735779	0.567216	0.0399149		0.977224	0.991046	0.863805	0.099522
B
Con	0.5%DSS	1.0%DSS	2.5%DSS		Con	4hr	8hr	24hr
1.166	0.91533	0.52636	0.217711		1.06411	1.0003	0.73031	0.284674
0.911216	0.798438	0.335604	0.187261		0.972543	0.979271	0.900212	0.259938
0.92278	0.824296	0.484835	0.17805		0.963352	1.0265	0.833623	0.306362
C
Water	DSS (Acute) Colitis
1.30605	0.074721
1.12705	0.020058
0.830759	0.048955
1.06214	0.045387
D
Control	TNBS
1.10221	0.366419
0.737351	0.177081
1.16044	0.130037
E
Con Caco-2	Starvation Caco-2	Con-HT29	Starvation HT29
1.16042	0.25833	1.08221	0.462926
0.728177	0.178296	0.941055	0.454349
1.1114	0.127618	0.976734	0.079365

## Sheet: Figure-2
A
Con	DSS	CHX	CHX+DSS	Act D	Act D+ DSS
1.22937	0.386646	0.696981	0.268936	1.0679	1.07556
0.827713	0.287191	0.536409	0.142687	0.715818	0.839827
0.942922	0.404206	0.64072	0.297772	0.834279	0.897704
B
Con	DSS	CHLQ+DSS	BAFA1+ DSS	CHLQ	BAFA1
1.0528	0.276308	1.41792	1.62704	1.68679	1.56935
0.937602	0.09659	1.73339	1.73885	1.75875	1.70036
1.0096	0.149943	1.5658	1.5494	1.53686	1.48419
C
Con	Starvation	CHLQ+Starvation	BAFA1+ Starvation	CHLQ	BAFA1
1.00164	0.360416	1.09544	1.05359	1.11564	1.28789
0.962234	0.229772	0.942554	1.12158	1.23053	1.1624
1.03612	0.394038	1.07296	1.00046	1.37208	1.33271
F
Con	DSS
151.021	377.039
110.453	233.367
90.4321	295.874
91.9187	383.448
81.971	321.076
74.2046	354.643
	245.343
	341.076
	374.643

## Sheet: Figure-3 
G
		Claudin-2					P62/SQSTM1
	Con	1.07508	0.892716	0.9939		Con	1.05408	0.971716	0.9729
	DSS	0.158707	0.164392	0.15155		DSS	0.606953	0.659934	0.608444
	Starvation	0.114281	0.135659	0.10497		Starvation	0.419452	0.450402	0.424927
	Con-siRNA	0.303464	0.401746	0.332605		Con-siRNA	0.433384	0.475742	0.444563
	P62/SQSTM1-siRNA+DSS	0.310084	0.416809	0.458447		P62/SQSTM1-siRNA+DSS	0.166255	0.194707	0.175481
	P62/SQSTM1-siRNA+Starvation	0.306686	0.438085	0.402386		P62/SQSTM1-siRNA+Starvation	0.134675	0.122011	0.128343

## Sheet: Figure-4
A
Con	DSS	DSS+PRY41	PRY41
0.819044	0.58525	1.95038	1.21896
1.08096	0.401896	2.04835	1.50413
1.04	0.583573	1.74937	1.36155
B
Control	Starvation	Starvation+PRY41	PRY41
1.12936	0.114763	0.903776	0.862456
0.864712	0.233175	0.60209	0.659879
1.00194	0.108969	0.907933	0.761167

## Sheet: Figure-6
A
Con	DSS	CHLQ+DSS	Baf A1+DSS
98.8	75.23	53.46	55.88
95	70.15	47.3	55.08
106.95	78.25	52.29	51.09
99.35	68.29	46.7	51.07
B
Claudin-2			Cleaved caspase-3
Vehical	36-077		Vehical	36-077
1.00002	1.82401		1.00195	1.85842
1.00004	2.52934		1.0001	1.86309
0.999939	2.17651		0.997958	1.84069
1.00001	2.03579		1.00259	1.872
1.00004	2.52962		0.998777	1.87095
0.999957	3.37593		0.998636	1.84865
E
Con	siRNA cldn2	siRNA cldn2+DSS		HT29 Con	ShRNA HT29	ShRNA HT29+DSS
97.9836	74.1598	38.6856		138.322	72.6474	34.6711
98.0583	74.0851	37.7894		116.208	55.7955	33.8304
103.958	74.2345	38.3122		78.5379	56.4794	33.4044
96.3636	85.0216	36.4502		83.6482	58.6725	32.4899
101.299	84.0693	35.7576		100.518	68.3715	33.0305
102.338	78.3809	36.3636		101.334	52.8579	32.1167
G
ShRNA HT29 Con	ShRNA HT29+DSS	Cldn2-ShRNA HT29 Con	Cldn2-ShRNA HT29+DSS
0.987524	1.32314	1.58733	2.12233
0.995725	1.33202	1.68039	2.21702
1.01675	1.31152	1.576	2.40509
I
Cl2KO-DSS	Cl2KO-Con	WT-Con	WT-DSS		TG2-DSS	TG2-Con	WT-Con	WT-DSS
2.25687	1.17486	0.955241	1.38103		1.24691	1.21633	1.18149	1.82835
2.45928	1.50308	1.02435	1.36074		1.18379	0.915523	0.871368	1.87283
1.91222	1.25808	1.02041	1.28083		1.26397	1.06809	0.985445	1.85655
J
Cldn2-HA	Cldn2-HA+DSS	Cldn2.K216-HA	Cldn2.K216-HA+DSS	Cldn2.K218-HA	Cldn2.K218-HA+DSS	Cldn2.K216A.K218A-HA	Cldn2.K216A.K218A-HA+DSS
0.860336	1.87509	0.0115927	1.09399	0.2421	6.48082	0.999748	4.13664
1.01187	1.90542	0.0095266	1.12008	0.318524	6.27418	1.19374	4.36846
1.00779	1.85347	0.100635	1.19587	0.256377	6.85794	1.18082	4.2722
