# Supplementary material for: P62/SQSTM1 binds with claudin-2 to target for selective autophagy in stressed intestinal epithelium
Source: Commun Biol. 2023 Jul 17;6:740. doi: 10.1038/s42003-023-05116-2 (PMC10352296; doi:10.1038/s42003-023-05116-2)
Supplement: Supplementary file 4 — Supplementary Data 2 [file 42003_2023_5116_MOESM4_ESM.xlsx]

## Sheet: Supplementary Figure-1
H
Phospho H2A.X			BRDU+			C Caspase-3+
Water	DSS		Water	DSS		Water	DSS
1	8		27	6		0	2
0	12		20	4		1	5
0	2		15	8		0	1
0	10		10	6		0	6

## Sheet: Supplementary Figure-2
A
Con-RNA	DSS-RNA	Con-Protein	DSS-Protein
1.03527	0.68302	1.17166	0.0474585
0.870551	0.594604	0.908404	0.018652
1.10957	0.594604	0.919933	0.0399149
B
Con	DSS	DSS+CHLQ	DSS+Baf A1	DSS+36-077	DSS+Mg132	DSS+YM-201636	CHLQ	Baf	36-077	Mg132	YM-201636
1	0.283617	1.46446	1.4863	1.49686	1.14638	1.04429	1.88043	1.66932	1.65308	1.32268	1.21897
1	0.347533	1.48842	1.50656	1.51206	1.12898	1.16259	2.08494	1.88651	1.87787	1.30261	1.20047
0.883074	0.152166	1.55073	1.60717	1.56581	1.15809	1.22576	1.99444	2.05359	2.0178	1.48674	1.46926
C
Con	CHLQ	Baf A1	36-077	Mg132	YM-201636
0	51.2756	50.3961	48.1373	8.7736	8.91735
0	64.4598	53.1579	51.1786	7.80373	6.24746
0	55.277	44.8889	43.2175	12.7539	5.23355

## Sheet: Supplementary Figure-4
A
	Control				DSS
Cldn2-HA	0.902416	1.00758	0.92		0.459877	0.308978	0.491983
Cldn2K216A	0.773126	0.696874	0.71391		0.459217	0.32932	0.374268
Cldn2K218A	0.994503	1.0255	0.8591		1.50598	1.91169	1.41883
Cldn2K216AK218A	0.722426	0.866174	0.64321		0.916005	0.940745	0.793375
C
Cldn2-HA	0.991617	0.928383	1.1721		0.31545	0.448851	0.355168
Cldn2K216A	0.943392	1.17661	0.91		0.610885	0.290604	0.225744
Cldn2K218A	1.04518	0.954824	0.99		0.816273	0.969134	0.917704

## Sheet: Supplementary Figure-5
A
	Control				ATGKD
Control	0.949078	1.10092	1.02175		1.54262	1.34143	1.54202
6hr	0.462309	0.417269	0.484789		0.728339	0.744864	0.736602
24 hr	0.139609	0.144922	0.139441		0.462108	0.466411	0.542595
B
	Control				ATGKD
Control	0.964274	0.983573	1		1.21847	1.21683	1.43765
6hr	1.50111	1.05915	1.21704		1.9719	1.84977	1.89083
24 hr	1.39932	1.47119	1.46525		2.9839	2.95177	2.48283
C
	Control				ATGKD
Control	0.996626	1.00337	1		1.86129	1.79214	1.62671
6hr	0.723505	0.729305	0.726405		1.48213	1.48917	1.48565
24 hr	0.0493905	0.0554178	0.0524041		0.644145	0.663238	0.653691
D
	Control				ATGKD
Control	1.00852	0.89148	1		4.29044	3.89766	4.28351
6hr	1.22492	1.00966	1.21729		5.45744	5.0429	5.01017
24 hr	2.62859	2.81847	2.32353		11.2511	11.5046	11.2779
